# Supplementary material for: Development and initial validation of a brief 2-item measure of belonging among student physical therapists in the United States: a psychometric validation study
Source: J Educ Eval Health Prof. 2026 May 28;23:11. doi: 10.3352/jeehp.2026.23.11 (PMC13276327; doi:10.3352/jeehp.2026.23.11)
Supplement: Supplementary file 1 [file jeehp-23-11-dataset1.csv]

Q1_VC	Q2_VC	Q3_VC	Q4_VC	Q5_VC	Q6_SA	Q7_SA	Q8_SA	Q9_SA	Q10_SA
6	5	5	5	5	4	5	5	5	4
4	5	5	4	4	6	5	4	4	5
3	2	4	5	6	6	6	6	5	6
4	4	4	4	4	6	6	6	6	5
1	6	2	6	6	6	6	6	6	6
3	5	4	4	4	5	5	4	5	5
5	4	4	5	4	5	5	5	4	5
6	4	5	5	6	6	5	2	5	5
5	6	6	6	6	6	6	5	5	6
5	5	4	5	5	5	4	3	5	4
4	4	4	5	4	4	4	4	5	5
4	5	4	4	5	6	5	5	5	5
4	5	5	5	5	5	5	5	5	5
4	5	5	5	5	5	5	5	5	5
5	3	3	4	3	4	5	3	6	5
4	5	4	6	5	4	6	5	5	4
1	1	1	1	1	1	1	1	1	1
2	4	3	2	2	3	5	1	4	2
5	5	5	5	5	5	6	5	6	5
3	2	3	5	5	2	2	1	1	2
4	1	3	4	3	4	5	2	5	4
1	5	4	5	5	1	2	2	2	2
6	4	2	6	4	5	6	4	6	5
6	4	2	6	4	5	6	4	6	5
4	4	4	4	3	5	6	4	4	5
4	5	5	5	6	5	4	5	5	5
4	4	5	5	5	4	3	3	5	4
4	4	5	5	4	5	6	6	5	6
5	5	5	6	6	6	5	4	6	5
2	3	4	5	1	4	4	3	2	5
4	4	4	4	4	4	5	6	4	5
4	3	4	4	5	6	6	4	5	6
4	5	6	5	5	6	6	6	6	6
4	5	5	5	4	5	5	5	6	4
5	4	2	5	4	3	2	1	3	2
5	6	5	4	6	4	4	5	5	6
4	2	2	4	4	2	2	2	4	3
5	5	5	5	5	4	4	5	5	4
5	5	3	5	4	5	4	5	4	5
5	6	6	6	6	6	6	6	6	6
4	4	4	3	5	6	5	3	4	5
4	5	5	5	6	4	5	4	5	5
5	5	5	5	5	5	5	5	5	5
4	5	4	5	4	5	4	5	5	4
4	5	5	4	6	6	5	3	5	4
4	4	4	5	5	6	6	6	6	6
4	4	4	5	5	5	5	4	6	5
5	6	6	5	6	5	5	5	6	6
5	5	6	6	6	5	6	5	6	5
4	2	5	6	5	6	6	4	3	5
4	3	1	3	1	6	6	5	6	6
5	6	6	5	5	4	4	4	5	5
3	3	3	2	4	2	3	5	5	4
4	5	4	5	5	5	4	5	5	4
2	1	1	4	4	5	5	3	4	4
4	4	4	5	4	2	2	2	3	1
4	5	5	5	5	5	6	6	5	5
5	5	5	5	5	6	5	6	5	6
5	4	4	4	6	6	5	4	6	4
4	4	5	4	5	6	6	5	6	5
5	4	4	6	4	6	6	5	6	6
5	5	5	5	5	5	5	5	5	5
4	4	4	4	4	5	4	5	5	4
3	3	3	4	4	6	6	6	5	6
5	4	5	5	5	4	5	3	5	4
5	5	5	5	6	6	5	5	5	6
5	6	5	5	6	4	6	5	5	5
4	5	4	5	6	6	6	6	5	5
2	5	5	5	4	5	5	4	6	4
6	6	6	6	5	4	6	6	6	6
5	5	5	5	5	5	5	5	5	5
3	1	1	3	4	5	4	4	3	2
4	4	5	4	4	5	5	4	6	5
5	5	4	4	5	5	5	5	5	3
5	2	2	4	4	5	4	4	4	4
4	4	5	5	5	5	5	4	6	3
5	5	5	6	6	5	5	6	6	5
5	6	5	6	6	5	5	4	6	3
4	4	5	3	4	5	6	3	6	5
5	6	5	6	6	6	5	6	6	5
4	6	6	5	6	5	5	5	6	4
4	6	6	5	6	5	5	5	6	4
5	3	3	5	5	6	4	5	5	4
4	5	5	4	5	5	5	4	5	5
4	4	3	3	5	4	4	3	4	4
4	4	4	5	5	5	5	5	5	4
2	6	5	4	5	4	6	6	6	5
6	5	5	6	6	6	6	5	6	5
4	5	5	5	6	5	5	4	6	5
1	3	5	5	5	5	5	4	5	5
4	5	4	4	4	4	4	4	5	5
3	5	4	4	6	5	4	3	4	3
4	5	4	6	6	6	5	6	5	5
4	5	5	4	6	5	4	3	3	4
4	4	3	3	4	6	6	4	6	5
5	6	5	6	4	6	6	6	5	6
3	2	3	4	2	4	5	4	4	4
5	6	6	6	6	6	6	6	6	6
5	6	6	6	6	6	6	6	6	6
4	3	4	3	4	4	6	5	5	5
5	5	4	4	5	4	5	5	4	4
4	6	6	5	6	3	1	1	3	3
4	4	3	3	2	4	5	2	5	3
5	5	4	5	5	4	5	5	5	5
5	3	3	3	5	5	5	5	6	6
4	4	4	4	5	4	5	4	3	5
5	4	4	4	2	5	5	3	5	5
5	4	4	5	4	5	4	4	5	4
5	4	4	5	4	5	4	4	5	4
6	5	6	6	6	6	5	6	5	6
5	6	5	5	5	4	5	5	5	5
4	4	5	5	5	6	6	6	6	6
4	4	5	5	5	6	6	6	6	6
4	4	5	4	5	5	6	5	6	5
5	4	1	5	5	4	4	2	5	5
5	4	1	5	5	4	4	2	5	5
5	4	4	5	4	4	5	5	5	5
5	4	5	5	5	6	5	5	6	5
5	3	2	5	2	3	5	3	5	5
5	5	5	5	5	6	6	6	6	5
5	4	4	5	4	5	5	6	5	6
4	4	4	5	5	6	5	5	6	5
3	4	4	4	4	4	4	4	4	4
4	3	2	4	4	4	4	6	5	3
3	5	5	5	6	4	5	6	4	4
5	5	4	6	6	6	6	3	5	5
6	6	6	6	6	5	5	5	5	5
5	6	5	6	5	5	6	6	6	6
2	5	4	4	6	2	2	4	3	2
5	5	5	6	4	4	6	6	6	6
5	5	5	5	5	5	6	5	5	5
5	4	5	4	4	4	4	5	4	5
6	6	1	4	5	5	6	5	4	1
5	5	5	6	6	4	5	4	6	5
5	5	4	5	5	4	5	4	5	4
4	4	2	4	3	3	5	4	4	4
4	5	5	4	6	6	5	3	6	6
4	5	3	5	5	5	1	4	5	4
4	5	4	5	5	5	5	5	6	5
5	5	5	5	5	5	5	5	5	5
6	5	5	4	5	5	4	5	5	5
4	5	5	5	5	5	5	5	5	5
4	5	3	4	4	4	4	6	6	4
1	1	1	1	1	1	1	1	1	1
4	4	3	4	2	3	3	5	3	5
5	4	4	5	5	4	4	4	4	4
6	2	2	6	1	2	1	6	5	1
5	6	5	6	5	5	6	6	6	6
5	5	5	5	6	5	6	5	6	5
5	5	2	5	6	6	5	2	5	4
5	4	4	5	5	4	5	5	4	6
5	5	5	5	5	5	5	5	5	5
5	4	5	5	5	4	5	5	5	5
4	4	4	4	1	6	6	6	5	5
4	4	4	5	5	5	5	6	5	4
4	5	5	5	4	5	5	5	4	5
6	6	4	5	5	6	6	6	5	5
3	4	3	2	5	5	5	5	4	5
4	4	5	5	3	5	5	4	6	4
4	4	5	5	3	5	5	4	6	4
4	5	4	4	5	4	5	3	4	5
5	5	4	4	3	5	6	5	5	5
6	6	6	6	4	5	6	6	6	6
5	6	6	5	6	5	6	5	5	6
2	2	5	5	3	3	4	2	5	2
4	4	6	6	4	4	5	4	4	5
5	5	3	4	5	4	4	4	5	4
3	6	5	5	5	5	6	6	5	5
5	5	5	5	5	5	5	5	5	5
5	5	4	4	5	5	6	4	6	5
5	4	4	4	4	5	5	5	6	4
3	4	5	5	5	5	5	5	5	4
4	4	3	4	4	4	4	5	5	5
5	6	3	6	6	4	5	6	4	4
5	5	4	5	6	5	5	5	6	4
6	6	6	6	6	6	6	5	6	6
4	4	4	5	4	4	2	3	5	4
4	3	3	5	4	3	4	3	5	3
5	4	4	5	2	3	4	5	4	3
6	6	6	6	6	6	6	6	6	6
2	4	5	5	5	5	5	5	5	5
6	5	4	3	2	5	4	5	5	6
5	5	5	5	5	5	5	6	5	5
4	1	1	2	4	3	4	2	4	4
4	4	4	3	3	5	5	5	6	5
5	5	6	5	5	5	5	5	5	5
4	5	4	5	4	5	5	5	5	5
5	5	5	5	5	5	6	5	5	5
5	5	4	6	6	5	5	4	6	5
5	4	4	5	5	4	3	2	5	4
5	6	4	5	6	5	4	5	5	4
4	5	4	4	3	5	6	6	6	6
2	4	2	3	2	5	4	4	5	3
5	4	4	5	4	6	6	6	5	5
2	3	2	2	1	3	2	1	2	2
2	3	2	3	4	6	4	1	2	1
4	4	5	5	5	5	5	4	5	4
5	6	6	5	6	4	3	4	5	4
1	4	3	4	5	4	4	1	3	4
3	1	1	4	6	2	3	4	4	5
4	5	4	5	5	5	6	6	5	5
4	5	5	5	5	4	5	5	5	5
3	4	4	3	4	4	4	4	5	4
5	4	4	3	5	4	6	3	5	4
5	4	4	5	5	6	6	6	6	6
4	4	5	5	6	6	6	6	6	5
4	3	4	4	5	4	4	2	5	3
3	5	5	5	4	5	4	3	4	4
4	5	6	6	6	6	5	5	6	5
5	5	5	5	5	5	6	4	6	5
5	5	5	5	5	5	6	4	6	5
6	6	6	6	6	6	6	5	6	5
6	5	6	6	6	4	5	5	4	4
6	6	6	4	6	6	5	1	6	3
5	5	5	5	5	5	4	3	5	4
6	6	6	6	6	6	6	6	6	6
5	4	5	5	6	5	6	5	4	5
5	4	5	5	6	5	6	5	4	5
5	5	5	5	5	5	5	5	5	5
6	5	5	6	6	5	4	5	6	5
5	4	6	5	5	6	5	5	5	5
4	4	5	6	5	6	6	6	6	6
4	3	5	5	5	5	6	5	6	6
3	3	3	5	4	4	4	5	5	4
5	4	4	5	4	4	3	3	3	3
4	4	4	4	5	4	4	4	4	5
5	5	5	5	5	5	5	5	5	5
4	5	4	5	5	5	5	4	5	5
6	5	5	6	6	6	4	5	6	4
4	3	4	5	2	4	4	2	2	4
5	5	5	5	6	5	6	6	6	5
5	5	3	4	5	5	5	6	5	4
4	5	6	6	6	4	5	4	3	3
4	2	2	5	4	3	4	2	4	4
4	2	4	5	4	6	5	5	4	5
4	5	5	4	5	5	5	4	5	4
3	3	3	4	4	4	4	2	4	3
5	4	6	4	6	5	6	5	6	6
5	4	6	4	6	5	6	5	6	6
5	5	5	5	5	6	4	6	5	5
4	6	5	5	5	6	6	5	6	5
6	6	5	6	6	6	5	5	6	5
5	5	6	5	5	6	5	6	6	5
6	5	5	5	6	6	6	5	6	5
3	2	3	5	3	4	4	4	4	3
5	1	5	5	4	4	5	5	5	4
4	3	2	4	5	4	4	3	4	3
5	5	5	6	5	6	5	5	6	6
4	5	5	5	5	6	6	5	6	4
6	5	5	5	3	6	5	6	5	5
4	5	5	5	6	5	6	5	5	5
3	4	3	3	4	4	4	4	2	4
4	4	4	4	4	4	5	4	5	5
4	4	5	5	5	4	4	1	4	2
4	3	3	4	3	3	4	2	4	3
4	3	3	5	4	6	4	4	4	3
5	5	6	5	5	5	6	5	6	4
4	6	6	6	6	6	6	5	6	6
4	6	6	6	6	6	6	5	6	6
4	6	5	4	5	3	6	5	5	4
4	6	5	4	5	3	6	5	5	4
1	3	3	4	4	4	2	1	5	1
5	5	5	5	5	6	5	5	5	4
2	2	1	3	5	1	1	1	1	1
5	5	5	6	6	5	5	5	5	6
5	5	5	6	6	5	5	6	6	5
5	2	3	5	4	4	5	4	5	5
3	4	3	3	4	2	3	1	3	2
4	4	5	4	4	6	6	6	6	5
4	4	5	5	5	4	5	4	6	4
5	6	4	4	3	5	5	6	5	5
4	5	4	5	5	1	4	1	4	3
5	6	6	5	6	5	5	6	5	5
4	1	2	4	3	5	6	6	6	6
6	5	4	5	4	5	4	2	5	5
5	5	5	5	5	5	5	5	5	5
4	5	5	4	4	5	4	5	4	4
5	5	5	6	5	3	3	5	3	5
5	6	5	5	6	5	5	5	6	5
5	6	5	4	5	5	5	6	6	5
5	5	5	5	6	6	5	5	5	5
4	4	3	5	5	5	5	4	2	5
4	3	4	4	4	3	4	2	4	3
3	3	4	3	4	4	3	4	4	4
6	5	5	6	5	6	6	5	5	5
5	5	5	5	5	5	5	4	5	5
5	6	5	5	6	6	6	5	6	6
5	5	5	5	5	6	6	6	6	6
5	5	5	4	3	5	4	3	2	5
4	1	3	5	2	5	6	4	5	5
4	4	4	4	5	6	6	6	5	5
6	5	5	6	5	5	5	5	5	5
5	5	5	5	4	4	5	5	5	5
1	3	5	1	6	5	5	4	3	2
5	6	6	6	5	5	5	2	5	5
5	5	6	6	6	5	4	6	5	4
5	5	4	6	6	5	5	5	6	5
4	5	5	5	5	5	5	4	5	5
2	2	2	2	1	6	6	4	6	4
2	2	2	2	1	6	6	4	6	4
4	4	4	5	4	5	5	5	5	5
6	6	6	6	6	5	5	4	6	6
5	5	6	6	5	6	6	5	6	6
4	4	4	4	5	5	5	4	5	5
5	4	5	6	5	6	6	6	6	6
5	5	4	4	4	3	4	3	6	3
6	5	5	6	5	5	6	4	6	5
3	5	3	3	4	5	4	3	5	4
5	3	4	4	5	2	5	2	1	4
2	4	4	4	4	2	1	1	2	1
5	6	5	5	5	5	6	6	5	6
4	5	5	5	6	6	6	6	5	5
4	5	5	4	4	4	4	3	5	4
5	4	5	6	5	6	6	6	6	6
5	5	4	5	6	5	5	5	6	5
4	5	5	5	5	6	6	6	6	6
6	5	4	5	5	5	6	5	6	6
4	5	6	5	6	4	5	3	4	4
4	5	4	4	5	4	4	5	4	5
5	6	6	4	4	6	3	5	6	5
4	5	6	4	6	4	5	4	5	5
5	4	3	5	4	3	5	5	5	4
5	6	5	6	5	5	5	5	6	5
5	5	5	6	6	6	6	6	6	6
4	5	6	6	5	6	5	5	6	5
4	4	4	4	4	4	4	4	4	4
5	5	5	5	5	5	5	5	5	5
3	3	3	3	4	3	4	4	4	4
5	5	5	6	6	5	5	5	6	5
4	5	5	5	5	6	5	5	5	5
4	5	4	1	5	4	1	1	1	2
5	5	5	6	4	4	5	5	5	5
5	5	4	5	5	4	3	3	4	4
4	4	4	5	5	5	6	5	6	5
4	5	5	5	5	5	6	5	5	5
3	3	3	3	4	1	1	1	1	6
5	4	5	5	5	6	5	5	6	5
5	3	4	5	2	6	6	6	6	6
6	6	5	6	5	6	6	6	5	6
5	4	5	6	4	5	5	4	4	2
6	6	5	6	6	5	5	6	5	4
5	2	3	4	6	5	4	6	5	5
4	5	4	4	5	5	5	2	4	2
3	5	5	5	5	5	5	6	6	4
5	4	5	4	5	4	5	5	4	4
5	5	5	5	5	5	6	5	5	5
5	5	5	5	5	3	5	4	6	4
4	5	6	5	4	5	6	5	5	6
5	6	5	5	5	5	5	5	5	5
6	3	5	6	6	5	6	6	1	6
5	5	5	5	5	6	5	3	6	6
5	5	5	5	5	4	4	3	5	3
4	4	3	4	3	5	5	3	4	4
4	4	3	4	3	5	5	3	4	4
3	5	2	3	2	5	5	2	5	5
5	5	6	6	6	6	6	6	6	5
5	5	3	4	5	2	4	2	5	3
3	2	3	3	3	6	5	4	4	4
6	4	4	6	6	6	4	6	6	6
4	5	5	5	4	4	3	2	5	2
4	3	5	4	5	5	4	3	4	4
5	6	6	5	5	4	5	4	6	4
6	5	5	6	5	6	5	3	5	4
2	4	4	5	4	5	6	6	5	5
5	4	5	4	4	4	3	3	5	2
6	4	5	3	4	5	4	5	6	5
5	5	5	6	5	6	5	5	6	4
4	4	4	4	4	4	4	4	5	4
4	3	3	5	4	5	5	4	5	4
5	5	4	5	5	5	5	5	6	5
2	4	4	3	4	4	6	5	4	6
4	5	4	5	4	6	5	4	4	5
4	3	2	4	2	2	2	2	5	2
6	6	5	5	6	4	5	6	6	3
4	4	2	4	5	5	4	4	5	4
4	5	5	5	5	5	5	5	5	5
4	3	4	4	4	5	5	5	6	5
4	3	4	4	4	5	5	3	5	4
5	4	4	6	6	6	6	5	6	6
2	3	3	4	2	6	6	5	4	6
5	5	5	4	5	5	5	5	5	4
5	5	5	6	5	5	5	5	5	5
4	4	5	5	6	5	4	3	6	5
3	4	4	4	3	3	3	2	5	3
4	4	4	4	5	5	6	6	6	6
5	5	5	5	5	5	5	5	5	5
6	6	6	6	6	6	6	6	6	6
4	4	4	4	3	5	6	5	6	6
5	5	5	5	5	5	6	6	6	6
6	6	6	6	6	6	6	6	6	6
5	5	5	5	5	6	6	6	6	6
5	4	4	5	2	6	5	5	3	5
5	5	4	5	6	6	5	5	5	5
4	4	5	5	5	6	6	6	6	6
4	3	5	5	5	2	4	1	4	4
4	5	5	5	5	6	6	4	6	6
6	6	6	6	6	6	6	6	6	6
4	4	4	5	5	5	4	4	5	4
4	5	4	5	4	5	5	5	5	5
6	6	5	6	6	5	5	6	6	5
6	6	5	6	6	5	5	6	6	5
6	6	6	6	5	5	5	4	4	4
5	5	5	5	3	4	3	3	5	4
4	4	4	3	3	4	5	5	4	5
5	4	5	5	5	6	6	6	6	6
5	4	5	5	5	6	6	6	6	6
5	6	4	5	5	6	6	5	6	5
6	6	6	6	6	6	6	6	6	6
4	5	4	4	4	4	5	5	5	5
3	5	4	2	4	5	4	2	6	3
2	4	4	2	5	5	4	1	4	3
5	6	6	6	6	6	6	6	6	6
4	3	4	5	4	4	4	5	6	4
4	4	6	6	5	5	6	5	6	4
5	5	5	5	5	5	6	5	5	5
5	6	5	6	5	5	5	5	6	5
4	2	3	4	4	5	4	3	3	4
6	6	6	6	6	6	6	4	6	4
4	3	2	5	5	5	6	4	6	2
4	5	4	4	4	5	4	3	2	4
5	5	5	5	6	6	6	5	6	5
5	5	6	5	5	5	6	5	5	5
5	5	3	5	2	6	5	5	6	5
5	4	5	5	5	5	5	5	5	5
2	4	5	5	6	5	4	5	6	5
2	4	5	5	6	5	4	5	6	5
5	4	5	4	4	4	3	5	6	4
6	6	6	6	6	6	6	6	6	6
4	6	6	6	5	4	4	4	5	4
5	5	6	5	5	5	5	6	5	4
1	6	6	6	6	6	6	6	6	6
4	5	5	5	4	5	5	5	5	5
6	5	4	5	6	6	6	6	6	5
5	4	3	5	5	5	5	4	5	5
5	4	5	6	5	6	5	5	5	6
5	6	5	5	5	5	6	6	5	6
5	4	4	5	5	5	4	2	4	3
5	5	6	5	5	5	5	6	6	4
5	5	5	5	5	5	4	2	6	3
4	4	4	5	4	5	5	5	6	5
4	4	4	4	3	4	4	4	5	5
5	6	6	6	6	6	6	6	6	6
5	6	6	6	5	6	5	4	6	5
5	4	4	5	4	6	6	5	5	5
5	5	4	5	4	2	4	1	4	2
4	4	4	4	4	4	5	5	5	5
5	6	6	6	5	5	5	5	6	6
6	6	4	4	5	6	5	6	5	6
5	6	5	5	5	5	5	4	5	4
4	5	5	5	3	5	5	4	6	5
5	5	5	6	5	6	6	6	6	6
4	4	4	3	5	2	5	4	4	4
5	5	5	6	5	6	6	6	5	5
4	5	3	4	5	6	6	4	6	5
5	5	5	6	5	5	5	5	5	5
5	4	4	5	6	6	4	5	5	4
5	5	5	5	5	6	5	5	5	5
6	6	6	6	6	6	6	6	6	6
2	4	4	3	2	1	2	1	3	2
5	5	5	5	5	5	5	5	6	6
2	2	4	4	4	5	4	4	5	3
5	4	4	5	5	4	4	4	4	4
2	5	5	2	4	4	5	4	6	5
5	6	6	5	6	5	4	3	5	3
5	4	4	5	4	5	4	2	3	4
2	3	4	4	2	5	4	5	4	4
2	4	3	5	4	5	5	5	5	5
5	4	4	4	5	5	4	5	5	5
5	4	4	5	5	5	5	5	5	4
4	4	4	4	3	6	6	4	4	5
5	5	3	4	5	4	3	2	3	3
5	4	3	4	5	4	4	2	4	4
4	5	4	5	6	5	6	4	6	4
5	6	5	6	6	6	6	5	6	4
5	6	5	6	6	6	6	5	6	4
4	5	5	5	4	5	5	4	5	4
5	5	3	5	3	5	4	5	2	3
2	5	5	4	4	5	5	5	4	5
4	4	3	4	5	3	5	4	5	4
4	6	6	5	5	5	5	5	5	5
4	3	4	4	4	4	4	4	4	4
5	3	3	4	6	5	6	5	5	5
5	2	2	3	5	5	5	4	4	5
4	5	5	5	5	6	6	6	6	5
2	4	5	4	4	4	4	3	4	4
4	2	4	6	4	3	5	4	5	4
4	2	4	6	4	3	5	4	5	4
6	6	6	6	6	6	6	6	6	6
5	4	5	5	4	4	5	4	5	5
4	4	3	5	6	6	6	5	6	4
1	1	5	5	3	3	1	5	5	1
4	4	5	5	4	5	6	6	5	5
4	5	6	5	5	5	5	5	6	5
4	5	4	5	5	5	6	6	6	6
5	5	5	4	5	6	6	6	6	6
4	5	5	6	5	6	6	6	6	6
3	4	4	4	5	4	4	2	4	3
4	3	4	4	5	2	2	1	1	1
4	5	4	5	6	5	5	6	5	5
4	4	4	5	5	5	6	6	5	4
5	1	4	5	4	5	5	5	5	5
4	5	4	5	5	4	4	3	5	4
5	6	6	6	6	6	6	6	6	6
4	5	5	5	4	4	4	5	5	5
5	5	5	6	5	4	5	5	5	5
5	5	6	5	5	6	6	6	6	5
5	5	6	5	5	6	6	6	6	5
5	5	3	4	5	5	5	4	5	4
4	2	2	5	4	5	6	5	5	5
6	6	6	6	6	6	6	6	6	6
2	4	2	3	4	4	4	4	1	4
3	3	3	2	3	2	2	2	2	2
2	4	3	3	4	4	3	2	5	4
4	5	5	5	5	6	6	5	6	5
6	4	6	6	6	6	6	6	6	6
2	3	3	4	4	2	4	3	4	5
4	5	4	5	5	6	6	5	6	6
5	5	6	6	6	5	5	6	6	6
6	6	5	6	5	5	5	5	5	5
4	6	6	6	6	5	6	6	6	6
4	5	5	4	5	6	6	6	6	6
5	5	4	5	4	4	4	3	5	3
2	4	5	4	4	1	2	2	3	2
4	4	4	4	4	4	3	3	5	2
6	6	5	6	6	6	6	6	6	6
5	4	4	5	5	5	5	5	5	5
5	5	5	6	6	4	5	6	5	4
3	3	4	4	5	5	5	5	5	5
6	6	5	5	6	5	6	5	5	6
4	5	5	4	5	4	2	4	5	3
5	5	6	5	5	5	5	6	6	5
6	6	4	5	4	6	5	6	6	5
5	5	4	5	5	6	5	3	5	4
5	6	6	6	6	6	6	6	6	6
4	4	3	5	4	3	5	4	4	2
5	5	5	4	5	4	4	3	5	4
1	5	5	5	5	5	5	5	5	5
4	5	5	4	5	3	3	3	6	4
4	4	5	5	5	4	5	5	5	5
5	5	4	4	4	5	2	1	5	3
5	5	4	4	4	5	2	1	5	3
4	5	5	5	6	5	5	5	6	5
2	4	1	4	4	6	6	6	5	5
4	5	4	5	5	3	4	4	5	4
4	5	4	5	5	3	4	4	5	4
4	5	5	6	5	6	6	5	5	5
5	5	5	5	5	5	5	5	5	5
4	5	3	5	4	6	5	3	6	5
4	5	5	5	4	4	5	5	5	5
6	4	5	5	6	5	6	6	6	6
5	4	5	5	5	5	5	5	4	5
4	5	5	5	5	6	5	4	6	5
4	5	4	5	5	5	5	5	5	5
5	5	5	5	5	3	3	3	4	3
4	4	6	5	6	6	5	6	6	5
5	5	5	5	5	6	6	6	6	6
6	6	6	6	6	6	6	6	6	6
4	6	6	5	6	6	3	4	5	4
4	4	5	6	5	5	5	4	5	4
5	5	6	5	4	6	6	5	6	5
6	6	6	5	6	6	6	5	5	5
4	4	4	4	4	5	4	4	6	4
4	4	4	3	4	5	5	3	6	4
5	4	5	5	5	6	6	5	6	5
5	4	4	5	5	6	6	5	4	4
5	6	6	6	6	6	6	6	6	6
4	4	4	4	5	3	4	2	4	4
4	4	4	4	5	3	4	2	4	4
4	5	5	5	2	6	4	4	4	5
6	6	4	6	5	6	6	6	6	6
2	4	3	2	4	4	5	3	6	3
2	3	3	4	2	2	3	1	4	2
5	5	5	5	4	6	6	5	6	5
4	5	4	5	3	4	4	5	5	6
4	6	6	4	5	3	4	2	4	4
5	5	6	5	6	2	4	4	6	4
2	3	2	3	4	4	3	1	3	2
2	1	5	5	5	4	5	4	5	5
4	4	5	4	5	6	5	3	6	4
5	5	5	5	5	5	6	5	5	5
5	5	4	4	5	5	5	4	5	4
4	5	4	4	5	5	5	5	5	5
4	5	4	4	5	5	5	5	5	5
6	6	5	6	5	6	6	6	6	6
4	5	4	5	4	5	4	4	5	4
5	5	5	5	5	6	6	6	6	6
4	4	4	4	4	5	5	3	5	5
5	5	5	5	5	4	5	5	6	5
6	5	5	6	6	3	5	5	5	6
5	6	6	6	6	6	6	6	6	6
5	6	6	6	6	6	6	6	6	6
6	6	6	6	6	6	6	6	6	6
5	5	5	5	5	5	5	6	6	5
4	4	5	5	4	5	6	5	5	4
3	5	4	4	4	2	4	1	4	4
5	4	4	4	4	5	5	4	4	5
4	5	3	4	3	6	4	3	5	4
5	6	6	6	5	6	6	6	6	6
5	4	4	1	4	5	5	5	6	5
3	3	4	4	3	3	5	4	4	3
4	5	4	6	5	6	6	5	5	4
5	4	3	4	4	6	6	6	6	6
6	6	6	6	6	6	6	6	6	6
6	6	6	6	6	6	6	6	6	6
6	6	6	6	6	6	5	5	6	5
6	6	6	6	6	6	5	5	6	5
6	5	5	5	5	6	5	5	5	5
5	6	4	6	6	5	6	6	4	6
3	3	3	4	4	2	5	4	6	4
5	6	4	5	5	6	5	6	6	5
4	4	4	4	4	4	4	3	4	3
6	6	6	6	6	6	6	6	6	6
5	6	4	5	5	6	5	5	6	5
5	3	4	5	4	4	3	4	4	3
5	4	5	5	5	5	5	5	5	4
6	5	4	5	4	3	5	6	5	3
5	5	4	4	6	5	5	5	5	4
5	3	5	3	5	5	3	3	5	4
4	4	4	5	5	5	5	5	4	5
6	5	5	5	4	6	5	5	6	4
6	6	6	6	6	6	6	6	6	6
4	5	4	5	4	5	4	3	5	4
5	4	4	5	4	4	5	6	4	5
6	6	4	6	6	6	6	6	4	5
5	5	4	5	5	6	5	6	6	6
6	6	6	6	6	6	6	6	6	6
6	6	5	6	6	6	6	6	6	5
5	5	4	5	5	5	5	4	5	5
5	5	3	5	5	5	5	5	6	4
4	5	2	5	4	5	5	4	4	6
4	5	5	4	4	4	5	5	4	5
6	5	5	5	6	5	4	6	6	5
5	5	5	5	5	5	5	5	5	5
5	5	5	5	5	5	5	5	5	5
